# Supplementary material for: Predictive Biomarkers of Age-Related Macular Degeneration Response to Anti-VEGF Treatment
Source: J Pers Med. 2021 Dec 8;11(12):1329. doi: 10.3390/jpm11121329 (PMC8706948; doi:10.3390/jpm11121329)
Supplement: Supplementary file 1 [file jpm-11-01329-s001.zip]

Archive with 6 entries (5 files):
- jpm-1452968-supplementary/
- jpm-1452968-supplementary/Figure S1.pptx
- jpm-1452968-supplementary/Figures S2-S6.pptx
- jpm-1452968-supplementary/Table S1.xlsx
- jpm-1452968-supplementary/Table S2.xlsx
- jpm-1452968-supplementary/Table S3.xlsx
