# Supplementary material for: Predictive Biomarkers of Age-Related Macular Degeneration Response to Anti-VEGF Treatment
Source: J Pers Med. 2021 Dec 8;11(12):1329. doi: 10.3390/jpm11121329 (PMC8706948; doi:10.3390/jpm11121329)
Supplement: Supplementary file 1 [file jpm-11-01329-s001.zip › jpm-1452968-supplementary/Table S1.xlsx]

## Sheet: allInvolvedKEGGlist
Supplementary Table S1. Altered KEGG pathways by TOP25 mRNAs. TOP25 mRNAs differentially expressed were subjected to exploratory analysis. Cellular pathways differentially expressed were analyzed with R Bioconductor packages and KEGG pathway database
KEGG Pathway altered by TOP25 mRNA	p-value (FDR)	set.size
hsa04657 IL-17 signaling pathway	0.00970688	16
hsa04621 NOD-like receptor signaling pathway	0.0100018	20
hsa05142 Chagas disease	0.0146436	12
hsa04668 TNF signaling pathway	0.0146436	19
hsa04933 AGE-RAGE signaling pathway in diabetic complications	0.019911	10
hsa05133 Pertussis	0.0209985	11
hsa05171 Coronavirus disease - COVID-19	0.0209985	16
hsa04620 Toll-like receptor signaling pathway	0.0209985	14
hsa04064 NF-kappa B signaling pathway	0.0209985	20
hsa05134 Legionellosis	0.0209985	12
hsa04625 C-type lectin receptor signaling pathway	0.0209985	17
hsa05323 Rheumatoid arthritis	0.0209985	13
hsa04061 Viral protein interaction with cytokine and cytokine receptor	0.031265	13
hsa04010 MAPK signaling pathway	0.0313744	22
hsa05164 Influenza A	0.0367847	14
hsa04060 Cytokine-cytokine receptor interaction	0.0367847	21
hsa05161 Hepatitis B	0.0367847	15
hsa05020 Prion disease	0.0367847	18
hsa04380 Osteoclast differentiation	0.0367847	17
hsa05166 Human T-cell leukemia virus 1 infection	0.0367847	17
hsa04659 Th17 cell differentiation	0.0367847	10
hsa05132 Salmonella infection	0.0367847	19
hsa05169 Epstein-Barr virus infection	0.0392628	17
hsa05135 Yersinia infection	0.0422697	14
hsa05152 Tuberculosis	0.0427895	16
hsa05120 Epithelial cell signaling in Helicobacter pylori infection	0.0479651	11
hsa04932 Non-alcoholic fatty liver disease	0.0479651	14
hsa05162 Measles	0.0479651	14
hsa04217 Necroptosis	0.0479651	11
hsa05167 Kaposi sarcoma-associated herpesvirus infection	0.0496751	25
