# Supplementary material for: Predictive Biomarkers of Age-Related Macular Degeneration Response to Anti-VEGF Treatment
Source: J Pers Med. 2021 Dec 8;11(12):1329. doi: 10.3390/jpm11121329 (PMC8706948; doi:10.3390/jpm11121329)
Supplement: Supplementary file 1 [file jpm-11-01329-s001.zip › jpm-1452968-supplementary/Table S2.xlsx]

## Sheet: mirPath_data
Supplementary Table S2. Altered KEGG pathways by TOP25 miRNAs. TOP25 miRNAs differentially expressed were subjected to exploratory analysis. Cellular pathways differentially expressed were analyzed with mirPathv3.0 and KEGG pathway database
KEGG Pathway altered by TOP25 miRNA	p-value (FDR)	#genes	#miRNAs
Morphine addiction	1.76679e-10	48	14
GABAergic synapse	4.47153e-07	46	14
Thyroid hormone signaling pathway	4.47153e-07	65	14
Renal cell carcinoma	4.47153e-07	42	14
Proteoglycans in cancer	5.84458e-07	97	14
FoxO signaling pathway	3.76466e-06	74	14
Axon guidance	3.94525e-06	66	15
TGF-beta signaling pathway	5.53477e-06	46	11
Circadian entrainment	8.30547e-06	47	13
Hippo signaling pathway	1.01645e-05	78	13
Pathways in cancer	1.56438e-05	181	16
Gap junction	0.00012013	45	13
Signaling pathways regulating pluripotency of stem cells	0.000157522	71	13
Endocytosis	0.00027977	101	15
Prostate cancer	0.00036176	49	13
Sphingolipid signaling pathway	0.000423359	61	14
Glycosphingolipid biosynthesis - lacto and neolacto series	0.000605474	15	9
Dorso-ventral axis formation	0.000605474	20	11
Retrograde endocannabinoid signaling	0.00071328	53	14
Adherens junction	0.000764144	44	12
Glutamatergic synapse	0.000856351	57	15
Glioma	0.00111508	34	11
Transcriptional misregulation in cancer	0.00118669	85	13
Long-term depression	0.00119939	33	12
ErbB signaling pathway	0.00119939	44	13
Ras signaling pathway	0.0013675	102	16
N-Glycan biosynthesis	0.00195069	22	8
Circadian rhythm	0.00195069	20	11
Arrhythmogenic right ventricular cardiomyopathy (ARVC)	0.00220688	31	10
mRNA surveillance pathway	0.00220688	47	15
p53 signaling pathway	0.00228878	37	11
Phosphatidylinositol signaling system	0.00299311	41	11
Ubiquitin mediated proteolysis	0.00318237	68	12
Pancreatic cancer	0.00465807	36	12
Bacterial invasion of epithelial cells	0.0052249	39	13
Choline metabolism in cancer	0.00964112	50	13
Chronic myeloid leukemia	0.0101009	37	11
Endometrial cancer	0.0103676	28	10
AMPK signaling pathway	0.0116381	57	14
MAPK signaling pathway	0.0123462	111	16
Thyroid cancer	0.0127064	16	9
Lysine degradation	0.0170734	19	11
Cholinergic synapse	0.0187366	51	15
Adrenergic signaling in cardiomyocytes	0.0249296	61	16
Insulin signaling pathway	0.0257869	65	12
Colorectal cancer	0.0257869	32	12
Serotonergic synapse	0.0278034	50	13
Dopaminergic synapse	0.0302038	63	15
Glycosphingolipid biosynthesis - globo series	0.0310856	8	8
Oxytocin signaling pathway	0.0318163	70	14
Melanoma	0.0360619	35	12
Non-small cell lung cancer	0.0369464	28	11
Rap1 signaling pathway	0.0465517	90	14
