# Supplementary material for: Predictive Biomarkers of Age-Related Macular Degeneration Response to Anti-VEGF Treatment
Source: J Pers Med. 2021 Dec 8;11(12):1329. doi: 10.3390/jpm11121329 (PMC8706948; doi:10.3390/jpm11121329)
Supplement: Supplementary file 1 [file jpm-11-01329-s001.zip › jpm-1452968-supplementary/Table S3.xlsx]

## Sheet: TargetScan7
Supplementary Table S3. List of putative genes regulated by hsa-miR-20a-5p according to TargetScan v7.2 database
Target gene	Gene name	Aggregate PCT
BRMS1L	breast cancer metastasis-suppressor 1-like	> 0.99
MAP3K2	mitogen-activated protein kinase kinase kinase 2	> 0.99
PLEKHA3	pleckstrin homology domain containing, family A (phosphoinositide binding specific) member 3	> 0.99
ANKRD52	ankyrin repeat domain 52	> 0.99
KCNB1	potassium voltage-gated channel, Shab-related subfamily, member 1	> 0.99
PTPN4	protein tyrosine phosphatase, non-receptor type 4 (megakaryocyte)	> 0.99
USP46	ubiquitin specific peptidase 46	> 0.99
ENPP5	ectonucleotide pyrophosphatase/phosphodiesterase 5 (putative)	> 0.99
GPR137C	G protein-coupled receptor 137C	> 0.99
FGD4	FYVE, RhoGEF and PH domain containing 4	> 0.99
TBC1D20	TBC1 domain family, member 20	> 0.99
TRPM3	transient receptor potential cation channel, subfamily M, member 3	> 0.99
EZH1	enhancer of zeste homolog 1 (Drosophila)	> 0.99
ZNFX1	zinc finger, NFX1-type containing 1	> 0.99
PKD2	polycystic kidney disease 2 (autosomal dominant)	> 0.99
ZBTB20	zinc finger and BTB domain containing 20	> 0.99
ZFYVE26	zinc finger, FYVE domain containing 26	> 0.99
MYT1L	myelin transcription factor 1-like	> 0.99
AAK1	AP2 associated kinase 1	> 0.99
ELK4	ELK4, ETS-domain protein (SRF accessory protein 1)	> 0.99
BCL11B	B-cell CLL/lymphoma 11B (zinc finger protein)	> 0.99
FRS2	fibroblast growth factor receptor substrate 2	> 0.99
MED12L	mediator complex subunit 12-like	> 0.99
SCN1A	sodium channel, voltage-gated, type I, alpha subunit	> 0.99
WDR37	WD repeat domain 37	> 0.99
C2CD2	C2 calcium-dependent domain containing 2	> 0.99
ZNF827	zinc finger protein 827	> 0.99
ATG7	autophagy related 7	> 0.99
ZFP91	ZFP91 zinc finger protein	> 0.99
DLGAP2	discs, large (Drosophila) homolog-associated protein 2	> 0.99
C11orf30	chromosome 11 open reading frame 30	> 0.99
ZNF512B	zinc finger protein 512B	> 0.99
CSRNP3	cysteine-serine-rich nuclear protein 3	> 0.99
NCOA3	nuclear receptor coactivator 3	0.99
NEDD4L	neural precursor cell expressed, developmentally down-regulated 4-like, E3 ubiquitin protein ligase	0.99
FAM102A	family with sequence similarity 102, member A	0.99
ABHD2	abhydrolase domain containing 2	0.99
ITPRIPL2	inositol 1,4,5-trisphosphate receptor interacting protein-like 2	0.99
CLOCK	clock circadian regulator	0.99
RAB5B	RAB5B, member RAS oncogene family	0.99
ATXN1L	ataxin 1-like	0.99
ZBTB7A	zinc finger and BTB domain containing 7A	0.99
HOOK3	hook microtubule-tethering protein 3	0.99
RPS6KA5	ribosomal protein S6 kinase, 90kDa, polypeptide 5	0.98
PURB	purine-rich element binding protein B	0.98
KCNK10	potassium channel, subfamily K, member 10	0.98
DYNC1LI2	dynein, cytoplasmic 1, light intermediate chain 2	0.98
KIF5A	kinesin family member 5A	0.98
FYCO1	FYVE and coiled-coil domain containing 1	0.98
ITGB8	integrin, beta 8	0.98
EPHA4	EPH receptor A4	0.98
ANKRD33B	ankyrin repeat domain 33B	0.98
PPP6C	protein phosphatase 6, catalytic subunit	0.98
ZNF704	zinc finger protein 704	0.98
WNK3	WNK lysine deficient protein kinase 3	0.98
VANGL1	VANGL planar cell polarity protein 1	0.97
PANK3	pantothenate kinase 3	0.97
ZBTB4	zinc finger and BTB domain containing 4	0.97
ZNF652	zinc finger protein 652	0.97
PRRG1	proline rich Gla (G-carboxyglutamic acid) 1	0.97
TXNIP	thioredoxin interacting protein	0.97
PPP1R3B	protein phosphatase 1, regulatory subunit 3B	0.97
MAPK1	mitogen-activated protein kinase 1	0.97
GPR63	G protein-coupled receptor 63	0.97
TMEM200C	transmembrane protein 200C	0.97
ULK1	unc-51 like autophagy activating kinase 1	0.97
SLAIN2	SLAIN motif family, member 2	0.97
GPR6	G protein-coupled receptor 6	0.97
ZFYVE9	zinc finger, FYVE domain containing 9	0.97
GINM1	glycoprotein integral membrane 1	0.97
TGFBR2	transforming growth factor, beta receptor II (70/80kDa)	0.96
NUP35	nucleoporin 35kDa	0.96
TRIP11	thyroid hormone receptor interactor 11	0.96
TNKS2	tankyrase, TRF1-interacting ankyrin-related ADP-ribose polymerase 2	0.96
RNF150	ring finger protein 150	0.96
RGMB	RGM domain family, member B	0.96
BAMBI	BMP and activin membrane-bound inhibitor	0.96
CDC37L1	cell division cycle 37-like 1	0.96
SH3PXD2A	SH3 and PX domains 2A	0.96
DERL2	derlin 2	0.96
PTPN3	protein tyrosine phosphatase, non-receptor type 3	0.96
ATL3	atlastin GTPase 3	0.96
ZFAND4	zinc finger, AN1-type domain 4	0.96
ATG2B	autophagy related 2B	0.96
FBXO48	F-box protein 48	0.96
CNOT7	CCR4-NOT transcription complex, subunit 7	0.96
ARHGEF18	Rho/Rac guanine nucleotide exchange factor (GEF) 18	0.96
ATG16L1	autophagy related 16-like 1 (S. cerevisiae)	0.96
SLC22A23	solute carrier family 22, member 23	0.96
MASTL	microtubule associated serine/threonine kinase-like	0.96
ETV1	ets variant 1	0.96
FBXL5	F-box and leucine-rich repeat protein 5	0.96
DENND5B	DENN/MADD domain containing 5B	0.96
DNAL1	dynein, axonemal, light chain 1	0.96
SLC17A7	solute carrier family 17 (vesicular glutamate transporter), member 7	0.96
DUSP2	dual specificity phosphatase 2	0.96
TTC39C	tetratricopeptide repeat domain 39C	0.96
PFKP	phosphofructokinase, platelet	0.96
ZBTB47	zinc finger and BTB domain containing 47	0.96
YOD1	YOD1 deubiquitinase	0.96
TMEM64	transmembrane protein 64	0.96
SRPK2	SRSF protein kinase 2	0.96
DDHD1	DDHD domain containing 1	0.96
OSTM1	osteopetrosis associated transmembrane protein 1	0.96
MTF1	metal-regulatory transcription factor 1	0.96
SERP1	stress-associated endoplasmic reticulum protein 1	0.96
FEM1C	fem-1 homolog c (C. elegans)	0.96
LHX4	LIM homeobox 4	0.96
ABCA1	ATP-binding cassette, sub-family A (ABC1), member 1	0.96
SIK1	salt-inducible kinase 1	0.96
RASA2	RAS p21 protein activator 2	0.96
SKOR1	SKI family transcriptional corepressor 1	0.96
RRM2	ribonucleotide reductase M2	0.96
TMEM127	transmembrane protein 127	0.96
FBXO21	F-box protein 21	0.96
OSR1	odd-skipped related 1 (Drosophila)	0.96
HLF	hepatic leukemia factor	0.96
PEX5L	peroxisomal biogenesis factor 5-like	0.96
RGMA	RGM domain family, member A	0.96
RAB11FIP1	RAB11 family interacting protein 1 (class I)	0.96
OSBPL5	oxysterol binding protein-like 5	0.96
AP2B1	adaptor-related protein complex 2, beta 1 subunit	0.96
CEP97	centrosomal protein 97kDa	0.96
CCSER2	coiled-coil serine-rich protein 2	0.96
ACER2	alkaline ceramidase 2	0.96
FZD3	frizzled family receptor 3	0.96
ARHGAP35	Rho GTPase activating protein 35	0.96
GUCY1A3	guanylate cyclase 1, soluble, alpha 3	0.96
MFN2	mitofusin 2	0.96
CALD1	caldesmon 1	0.96
ERC1	ELKS/RAB6-interacting/CAST family member 1	0.96
KLF11	Kruppel-like factor 11	0.96
ORMDL3	ORM1-like 3 (S. cerevisiae)	0.96
RBL2	retinoblastoma-like 2 (p130)	0.96
RAB11FIP5	RAB11 family interacting protein 5 (class I)	0.96
POLR3G	polymerase (RNA) III (DNA directed) polypeptide G (32kD)	0.96
STK38	serine/threonine kinase 38	0.96
ST6GALNAC3	ST6 (alpha-N-acetyl-neuraminyl-2,3-beta-galactosyl-1,3)-N-acetylgalactosaminide alpha-2,6-sialyltransferase 3	0.96
CHRM2	cholinergic receptor, muscarinic 2	0.96
LDLRAP1	low density lipoprotein receptor adaptor protein 1	0.96
RASGRF2	Ras protein-specific guanine nucleotide-releasing factor 2	0.96
EGLN3	egl-9 family hypoxia-inducible factor 3	0.96
ISM2	isthmin 2	0.96
FGD5	FYVE, RhoGEF and PH domain containing 5	0.96
RORA	RAR-related orphan receptor A	0.96
FAM134A	family with sequence similarity 134, member A	0.96
USP24	ubiquitin specific peptidase 24	0.96
NFAT5	nuclear factor of activated T-cells 5, tonicity-responsive	0.96
TANC2	tetratricopeptide repeat, ankyrin repeat and coiled-coil containing 2	0.96
SEMA4B	sema domain, immunoglobulin domain (Ig), transmembrane domain (TM) and short cytoplasmic domain, (semaphorin) 4B	0.96
FAM13A	family with sequence similarity 13, member A	0.96
PXK	PX domain containing serine/threonine kinase	0.96
VASH2	vasohibin 2	0.96
SLC24A2	solute carrier family 24 (sodium/potassium/calcium exchanger), member 2	0.96
STK17B	serine/threonine kinase 17b	0.96
TRPV6	transient receptor potential cation channel, subfamily V, member 6	0.96
ATG14	autophagy related 14	0.96
ARHGEF10	Rho guanine nucleotide exchange factor (GEF) 10	0.96
FAM134C	family with sequence similarity 134, member C	0.96
RLIM	ring finger protein, LIM domain interacting	0.96
ANKRD9	ankyrin repeat domain 9	0.96
RASL11B	RAS-like, family 11, member B	0.95
F3	coagulation factor III (thromboplastin, tissue factor)	0.95
SAMD12	sterile alpha motif domain containing 12	0.95
NANOS1	nanos homolog 1 (Drosophila)	0.95
AGFG2	ArfGAP with FG repeats 2	0.95
BNC2	basonuclin 2	0.95
CBX8	chromobox homolog 8	0.95
TANC1	tetratricopeptide repeat, ankyrin repeat and coiled-coil containing 1	0.95
RGS17	regulator of G-protein signaling 17	0.95
STK11	serine/threonine kinase 11	0.95
MIDN	midnolin	0.95
NAGK	N-acetylglucosamine kinase	0.95
TP73	tumor protein p73	0.95
AHNAK	AHNAK nucleoprotein	0.95
SNX8	sorting nexin 8	0.95
DPYSL5	dihydropyrimidinase-like 5	0.95
TRIM36	tripartite motif containing 36	0.95
AKAP13	A kinase (PRKA) anchor protein 13	0.95
SEMA7A	semaphorin 7A, GPI membrane anchor (John Milton Hagen blood group)	0.95
AGO3	argonaute RISC catalytic component 3	0.95
EPHA7	EPH receptor A7	0.95
LUZP1	leucine zipper protein 1	0.95
CCNG2	cyclin G2	0.95
KDM2A	lysine (K)-specific demethylase 2A	0.95
FSD1L	fibronectin type III and SPRY domain containing 1-like	0.95
FJX1	four jointed box 1 (Drosophila)	0.95
ADAM9	ADAM metallopeptidase domain 9	0.95
FOXJ3	forkhead box J3	0.95
G3BP1	GTPase activating protein (SH3 domain) binding protein 1	0.95
FICD	FIC domain containing	0.95
UNC80	unc-80 homolog (C. elegans)	0.95
TBC1D17	TBC1 domain family, member 17	0.95
CD274	CD274 molecule	0.95
NBL1	neuroblastoma 1, DAN family BMP antagonist	0.95
MINOS1-NBL1	MINOS1-NBL1 readthrough	0.95
STRIP2	striatin interacting protein 2	0.95
TADA2B	transcriptional adaptor 2B	0.95
CAPN15	calpain 15	0.95
TET3	tet methylcytosine dioxygenase 3	0.95
ITGA4	integrin, alpha 4 (antigen CD49D, alpha 4 subunit of VLA-4 receptor)	0.95
SRCIN1	SRC kinase signaling inhibitor 1	0.95
SQSTM1	sequestosome 1	0.95
KLHL28	kelch-like family member 28	0.95
CROT	carnitine O-octanoyltransferase	0.95
FLT1	fms-related tyrosine kinase 1	0.94
RRAGD	Ras-related GTP binding D	0.94
MKNK2	MAP kinase interacting serine/threonine kinase 2	0.94
EGLN1	egl-9 family hypoxia-inducible factor 1	0.94
LIF	leukemia inhibitory factor	0.94
C7orf43	chromosome 7 open reading frame 43	0.94
LIMA1	LIM domain and actin binding 1	0.94
MCF2L	MCF.2 cell line derived transforming sequence-like	0.94
ATOH1	atonal homolog 1 (Drosophila)	0.94
KIAA0247	KIAA0247	0.94
SLC16A6	solute carrier family 16, member 6	0.94
SFMBT1	Scm-like with four mbt domains 1	0.94
ALG3	ALG3, alpha-1,3- mannosyltransferase	0.94
NKIRAS1	NFKB inhibitor interacting Ras-like 1	0.94
GLIS3	GLIS family zinc finger 3	0.94
RASD1	RAS, dexamethasone-induced 1	0.94
PLXNA1	plexin A1	0.94
CRYBG3	beta-gamma crystallin domain containing 3	0.94
AMER2	APC membrane recruitment protein 2	0.94
ZNF367	zinc finger protein 367	0.94
BCL2L11	BCL2-like 11 (apoptosis facilitator)	0.94
FAM126B	family with sequence similarity 126, member B	0.94
BICC1	bicaudal C homolog 1 (Drosophila)	0.94
HEG1	heart development protein with EGF-like domains 1	0.94
CCDC71L	coiled-coil domain containing 71-like	0.94
VSX1	visual system homeobox 1	0.94
MARCH8	membrane-associated ring finger (C3HC4) 8, E3 ubiquitin protein ligase	0.94
ATXN1	ataxin 1	0.94
PKD1	polycystic kidney disease 1 (autosomal dominant)	0.94
SLITRK3	SLIT and NTRK-like family, member 3	0.94
PDK3	pyruvate dehydrogenase kinase, isozyme 3	0.94
MCL1	myeloid cell leukemia sequence 1 (BCL2-related)	0.93
RAB22A	RAB22A, member RAS oncogene family	0.93
VLDLR	very low density lipoprotein receptor	0.93
ZC3H12C	zinc finger CCCH-type containing 12C	0.93
TBL1X	transducin (beta)-like 1X-linked	0.93
SAR1B	SAR1 homolog B (S. cerevisiae)	0.93
CABLES1	Cdk5 and Abl enzyme substrate 1	0.93
ANKFY1	ankyrin repeat and FYVE domain containing 1	0.93
MTMR3	myotubularin related protein 3	0.93
NFIC	nuclear factor I/C (CCAAT-binding transcription factor)	0.93
SLC40A1	solute carrier family 40 (iron-regulated transporter), member 1	0.93
EIF5B	eukaryotic translation initiation factor 5B	0.93
LDLR	low density lipoprotein receptor	0.93
CRK	v-crk avian sarcoma virus CT10 oncogene homolog	0.93
SNTB2	syntrophin, beta 2 (dystrophin-associated protein A1, 59kDa, basic component 2)	0.93
KIF23	kinesin family member 23	0.93
MIER2	mesoderm induction early response 1, family member 2	0.93
MFAP3L	microfibrillar-associated protein 3-like	0.93
SRGAP3	SLIT-ROBO Rho GTPase activating protein 3	0.93
E2F1	E2F transcription factor 1	0.93
CLIP4	CAP-GLY domain containing linker protein family, member 4	0.93
STAT3	signal transducer and activator of transcription 3 (acute-phase response factor)	0.93
PTPRD	protein tyrosine phosphatase, receptor type, D	0.93
TTPAL	tocopherol (alpha) transfer protein-like	0.93
CDKN1A	cyclin-dependent kinase inhibitor 1A (p21, Cip1)	0.93
RUNX3	runt-related transcription factor 3	0.93
USP31	ubiquitin specific peptidase 31	0.93
PDCD1LG2	programmed cell death 1 ligand 2	0.93
TXLNA	taxilin alpha	0.93
SLC16A9	solute carrier family 16, member 9	0.93
ARHGAP12	Rho GTPase activating protein 12	0.93
NR4A3	nuclear receptor subfamily 4, group A, member 3	0.93
BNIP2	BCL2/adenovirus E1B 19kDa interacting protein 2	0.93
SNTG1	syntrophin, gamma 1	0.93
CREB1	cAMP responsive element binding protein 1	0.93
BMPR2	bone morphogenetic protein receptor, type II (serine/threonine kinase)	0.93
NEK9	NIMA-related kinase 9	0.93
CHD9	chromodomain helicase DNA binding protein 9	0.93
ARID4B	AT rich interactive domain 4B (RBP1-like)	0.93
CAMK2N1	calcium/calmodulin-dependent protein kinase II inhibitor 1	0.93
ZBTB18	zinc finger and BTB domain containing 18	0.93
SGTB	small glutamine-rich tetratricopeptide repeat (TPR)-containing, beta	0.93
ANKRD13C	ankyrin repeat domain 13C	0.93
LYPD6	LY6/PLAUR domain containing 6	0.93
ABHD5	abhydrolase domain containing 5	0.93
OSM	oncostatin M	0.93
TMED8	transmembrane emp24 protein transport domain containing 8	0.92
SLC2A4	solute carrier family 2 (facilitated glucose transporter), member 4	0.92
NPAS2	neuronal PAS domain protein 2	0.92
PFN2	profilin 2	0.92
DNAJC27	DnaJ (Hsp40) homolog, subfamily C, member 27	0.92
CRY2	cryptochrome 2 (photolyase-like)	0.92
FCHO2	FCH domain only 2	0.92
UBE2J1	ubiquitin-conjugating enzyme E2, J1	0.92
ZNF800	zinc finger protein 800	0.92
GDF11	growth differentiation factor 11	0.92
U2SURP	U2 snRNP-associated SURP domain containing	0.92
KIAA1147	KIAA1147	0.92
THRA	thyroid hormone receptor, alpha	0.92
SLC6A5	solute carrier family 6 (neurotransmitter transporter), member 5	0.92
TAOK1	TAO kinase 1	0.92
NACC2	NACC family member 2, BEN and BTB (POZ) domain containing	0.92
DOCK4	dedicator of cytokinesis 4	0.92
TRIM3	tripartite motif containing 3	0.92
APCDD1	adenomatosis polyposis coli down-regulated 1	0.92
FAM129A	family with sequence similarity 129, member A	0.92
BCL2L2	BCL2-like 2	0.92
WDFY2	WD repeat and FYVE domain containing 2	0.92
FAT2	FAT atypical cadherin 2	0.92
KCNJ10	potassium inwardly-rectifying channel, subfamily J, member 10	0.92
ARID4A	AT rich interactive domain 4A (RBP1-like)	0.92
PLXDC2	plexin domain containing 2	0.92
ST8SIA2	ST8 alpha-N-acetyl-neuraminide alpha-2,8-sialyltransferase 2	0.91
BTBD7	BTB (POZ) domain containing 7	0.91
BTG3	BTG family, member 3	0.91
FAM117B	family with sequence similarity 117, member B	0.91
KLF12	Kruppel-like factor 12	0.91
PPP3R1	protein phosphatase 3, regulatory subunit B, alpha	0.91
KIAA1671	KIAA1671	0.91
PBX3	pre-B-cell leukemia homeobox 3	0.91
PTHLH	parathyroid hormone-like hormone	0.91
GIGYF1	GRB10 interacting GYF protein 1	0.91
RORC	RAR-related orphan receptor C	0.91
CADM2	cell adhesion molecule 2	0.91
FRMD6	FERM domain containing 6	0.91
ZADH2	zinc binding alcohol dehydrogenase domain containing 2	0.91
IRF9	interferon regulatory factor 9	0.91
NHLRC3	NHL repeat containing 3	0.91
LRCH1	leucine-rich repeats and calponin homology (CH) domain containing 1	0.91
TMCC1	transmembrane and coiled-coil domain family 1	0.9
SFXN5	sideroflexin 5	0.9
HN1	hematological and neurological expressed 1	0.9
ABL2	c-abl oncogene 2, non-receptor tyrosine kinase	0.9
FAM210A	family with sequence similarity 210, member A	0.9
HBP1	HMG-box transcription factor 1	0.9
PDLIM5	PDZ and LIM domain 5	0.9
ANKRD17	ankyrin repeat domain 17	0.9
TRAPPC10	trafficking protein particle complex 10	0.9
NAA30	N(alpha)-acetyltransferase 30, NatC catalytic subunit	0.9
CD69	CD69 molecule	0.9
MBD2	methyl-CpG binding domain protein 2	0.9
ZNF148	zinc finger protein 148	0.9
ATXN7L1	ataxin 7-like 1	0.9
SERTAD2	SERTA domain containing 2	0.9
LAMA3	laminin, alpha 3	0.9
IGF2BP1	insulin-like growth factor 2 mRNA binding protein 1	0.9
ZBTB9	zinc finger and BTB domain containing 9	0.9
PAFAH1B1	platelet-activating factor acetylhydrolase 1b, regulatory subunit 1 (45kDa)	0.9
RHOC	ras homolog family member C	0.89
FOXJ2	forkhead box J2	0.89
GAN	gigaxonin	0.89
OXR1	oxidation resistance 1	0.89
PPARGC1B	peroxisome proliferator-activated receptor gamma, coactivator 1 beta	0.89
IKZF4	IKAROS family zinc finger 4 (Eos)	0.89
ARMC8	armadillo repeat containing 8	0.89
TCEB3	transcription elongation factor B (SIII), polypeptide 3 (110kDa, elongin A)	0.89
TAOK3	TAO kinase 3	0.89
ANO6	anoctamin 6	0.88
ZNF280B	zinc finger protein 280B	0.88
RNF217	ring finger protein 217	0.88
ARL1	ADP-ribosylation factor-like 1	0.88
SLC33A1	solute carrier family 33 (acetyl-CoA transporter), member 1	0.88
SLC30A7	solute carrier family 30 (zinc transporter), member 7	0.88
SACS	spastic ataxia of Charlevoix-Saguenay (sacsin)	0.88
ZNF2	zinc finger protein 2	0.88
SPRED1	sprouty-related, EVH1 domain containing 1	0.88
STC1	stanniocalcin 1	0.88
PURG	purine-rich element binding protein G	0.88
XRRA1	X-ray radiation resistance associated 1	0.88
MOSPD2	motile sperm domain containing 2	0.87
MAP3K5	mitogen-activated protein kinase kinase kinase 5	0.87
RSBN1	round spermatid basic protein 1	0.87
LRP8	low density lipoprotein receptor-related protein 8, apolipoprotein e receptor	0.87
ABCG4	ATP-binding cassette, sub-family G (WHITE), member 4	0.87
FAM189A1	family with sequence similarity 189, member A1	0.87
NTN1	netrin 1	0.87
TAOK2	TAO kinase 2	0.87
NTN4	netrin 4	0.87
HSPA8	heat shock 70kDa protein 8	0.86
ZBTB33	zinc finger and BTB domain containing 33	0.86
MMP24	matrix metallopeptidase 24 (membrane-inserted)	0.86
ANKRD50	ankyrin repeat domain 50	0.86
SNX16	sorting nexin 16	0.86
ST6GALNAC6	ST6 (alpha-N-acetyl-neuraminyl-2,3-beta-galactosyl-1,3)-N-acetylgalactosaminide alpha-2,6-sialyltransferase 6	0.86
ZFPM2	zinc finger protein, FOG family member 2	0.86
NPAT	nuclear protein, ataxia-telangiectasia locus	0.86
ZFP3	ZFP3 zinc finger protein	0.86
FAM46C	family with sequence similarity 46, member C	0.86
PTGDR	prostaglandin D2 receptor (DP)	0.86
RNF128	ring finger protein 128, E3 ubiquitin protein ligase	0.86
CORO2B	coronin, actin binding protein, 2B	0.86
TUSC2	tumor suppressor candidate 2	0.86
CNOT6L	CCR4-NOT transcription complex, subunit 6-like	0.86
GAD2	glutamate decarboxylase 2 (pancreatic islets and brain, 65kDa)	0.86
BTBD10	BTB (POZ) domain containing 10	0.86
CRTC3	CREB regulated transcription coactivator 3	0.86
E2F5	E2F transcription factor 5, p130-binding	0.86
ZBTB41	zinc finger and BTB domain containing 41	0.86
FAT4	FAT atypical cadherin 4	0.85
HTR2A	5-hydroxytryptamine (serotonin) receptor 2A, G protein-coupled	0.85
ZDHHC8	zinc finger, DHHC-type containing 8	0.85
MAPRE3	microtubule-associated protein, RP/EB family, member 3	0.85
WFS1	Wolfram syndrome 1 (wolframin)	0.85
SOWAHC	sosondowah ankyrin repeat domain family member C	0.85
ANKIB1	ankyrin repeat and IBR domain containing 1	0.85
TBC1D9	TBC1 domain family, member 9 (with GRAM domain)	0.85
GABBR2	gamma-aminobutyric acid (GABA) B receptor, 2	0.85
REST	RE1-silencing transcription factor	0.85
ZNF70	zinc finger protein 70	0.85
TMEM167A	transmembrane protein 167A	0.85
CC2D1A	coiled-coil and C2 domain containing 1A	0.85
TRIM71	tripartite motif containing 71, E3 ubiquitin protein ligase	0.84
SPRY4	sprouty homolog 4 (Drosophila)	0.84
CFL2	cofilin 2 (muscle)	0.84
ATP1A2	ATPase, Na+/K+ transporting, alpha 2 polypeptide	0.84
MFN1	mitofusin 1	0.84
GNS	glucosamine (N-acetyl)-6-sulfatase	0.84
OTUD4	OTU domain containing 4	0.84
MINK1	misshapen-like kinase 1	0.84
KIAA0513	KIAA0513	0.84
GOSR1	golgi SNAP receptor complex member 1	0.84
RABEP1	rabaptin, RAB GTPase binding effector protein 1	0.83
FBXO28	F-box protein 28	0.83
EFCAB14	EF-hand calcium binding domain 14	0.83
ARHGAP26	Rho GTPase activating protein 26	0.83
GPR137B	G protein-coupled receptor 137B	0.83
TNFRSF21	tumor necrosis factor receptor superfamily, member 21	0.83
FAM13C	family with sequence similarity 13, member C	0.83
MKL2	MKL/myocardin-like 2	0.83
LZIC	leucine zipper and CTNNBIP1 domain containing	0.82
BHLHE41	basic helix-loop-helix family, member e41	0.82
COX7A2L	cytochrome c oxidase subunit VIIa polypeptide 2 like	0.82
AEN	apoptosis enhancing nuclease	0.82
TNRC6B	trinucleotide repeat containing 6B	0.82
ANKRD29	ankyrin repeat domain 29	0.82
CDC23	cell division cycle 23	0.82
CCL1	chemokine (C-C motif) ligand 1	0.81
ZC3H7B	zinc finger CCCH-type containing 7B	0.81
MXI1	MAX interactor 1, dimerization protein	0.81
RNF2	ring finger protein 2	0.81
BCR	breakpoint cluster region	0.81
ZNF597	zinc finger protein 597	0.81
RUFY2	RUN and FYVE domain containing 2	0.81
SLITRK2	SLIT and NTRK-like family, member 2	0.81
PDGFRA	platelet-derived growth factor receptor, alpha polypeptide	0.81
CREBRF	CREB3 regulatory factor	0.81
TMEM25	transmembrane protein 25	0.81
SESN3	sestrin 3	0.81
AGO1	argonaute RISC catalytic component 1	0.81
KPNA3	karyopherin alpha 3 (importin alpha 4)	0.81
HAUS8	HAUS augmin-like complex, subunit 8	0.8
L3MBTL3	l(3)mbt-like 3 (Drosophila)	0.8
LCOR	ligand dependent nuclear receptor corepressor	0.8
CNGB3	cyclic nucleotide gated channel beta 3	0.8
TMBIM6	transmembrane BAX inhibitor motif containing 6	0.8
UNK	unkempt homolog (Drosophila)	0.8
NPLOC4	nuclear protein localization 4 homolog (S. cerevisiae)	0.8
EGR2	early growth response 2	0.8
SUV420H1	suppressor of variegation 4-20 homolog 1 (Drosophila)	0.8
RYBP	RING1 and YY1 binding protein	0.8
PGM2L1	phosphoglucomutase 2-like 1	0.8
TP53INP1	tumor protein p53 inducible nuclear protein 1	0.8
TBC1D15	TBC1 domain family, member 15	0.8
MYO9A	myosin IXA	0.8
RPS6KA2	ribosomal protein S6 kinase, 90kDa, polypeptide 2	0.8
LIMK1	LIM domain kinase 1	0.8
VPS13C	vacuolar protein sorting 13 homolog C (S. cerevisiae)	0.8
YTHDF3	YTH domain family, member 3	0.8
S1PR1	sphingosine-1-phosphate receptor 1	0.8
CCND1	cyclin D1	0.79
CDC40	cell division cycle 40	0.79
RBMS1	RNA binding motif, single stranded interacting protein 1	0.79
PARD6B	par-6 family cell polarity regulator beta	0.79
PHF6	PHD finger protein 6	0.79
STYX	serine/threonine/tyrosine interacting protein	0.79
RAP2C	RAP2C, member of RAS oncogene family	0.79
DRD1	dopamine receptor D1	0.79
SIRPA	signal-regulatory protein alpha	0.79
ZBTB37	zinc finger and BTB domain containing 37	0.79
DGKH	diacylglycerol kinase, eta	0.79
IL8	interleukin 8	0.79
MFSD9	major facilitator superfamily domain containing 9	0.78
E2F3	E2F transcription factor 3	0.78
IQSEC2	IQ motif and Sec7 domain 2	0.78
XKR4	XK, Kell blood group complex subunit-related family, member 4	0.78
NIN	ninein (GSK3B interacting protein)	0.78
COX20	COX20 cytochrome C oxidase assembly factor	0.78
PHLPP2	PH domain and leucine rich repeat protein phosphatase 2	0.78
FURIN	furin (paired basic amino acid cleaving enzyme)	0.78
FAM219B	family with sequence similarity 219, member B	0.78
ROCK2	Rho-associated, coiled-coil containing protein kinase 2	0.78
WWC2	WW and C2 domain containing 2	0.78
UBE3C	ubiquitin protein ligase E3C	0.78
PLEKHA7	pleckstrin homology domain containing, family A member 7	0.78
RIMKLA	ribosomal modification protein rimK-like family member A	0.78
SLC24A4	solute carrier family 24 (sodium/potassium/calcium exchanger), member 4	0.78
PON2	paraoxonase 2	0.77
HAS2	hyaluronan synthase 2	0.77
YPEL2	yippee-like 2 (Drosophila)	0.77
APBB2	amyloid beta (A4) precursor protein-binding, family B, member 2	0.77
AFF1	AF4/FMR2 family, member 1	0.77
KIF3B	kinesin family member 3B	0.77
LMO3	LIM domain only 3 (rhombotin-like 2)	0.77
UBC	ubiquitin C	0.77
NAPEPLD	N-acyl phosphatidylethanolamine phospholipase D	0.77
KLHL15	kelch-like family member 15	0.77
YES1	v-yes-1 Yamaguchi sarcoma viral oncogene homolog 1	0.76
SCN2A	sodium channel, voltage-gated, type II, alpha subunit	0.76
ZBTB6	zinc finger and BTB domain containing 6	0.76
NTNG1	netrin G1	0.76
GNB5	guanine nucleotide binding protein (G protein), beta 5	0.76
PCDHA5	protocadherin alpha 5	0.76
PCDHA10	protocadherin alpha 10	0.76
PCDHA2	protocadherin alpha 2	0.76
PCDHA4	protocadherin alpha 4	0.76
PCDHA12	protocadherin alpha 12	0.76
PCDHA7	protocadherin alpha 7	0.76
PCDHA8	protocadherin alpha 8	0.76
PCDHA11	protocadherin alpha 11	0.76
PCDHA1	protocadherin alpha 1	0.76
PCDHA3	protocadherin alpha 3	0.76
PCDHAC1	protocadherin alpha subfamily C, 1	0.76
PCDHA9	protocadherin alpha 9	0.76
PCDHA13	protocadherin alpha 13	0.76
PCDHA6	protocadherin alpha 6	0.76
PCDHAC2	protocadherin alpha subfamily C, 2	0.76
MTERFD2	MTERF domain containing 2	0.76
EPHA5	EPH receptor A5	0.76
CACUL1	CDK2-associated, cullin domain 1	0.76
ZDHHC1	zinc finger, DHHC-type containing 1	0.76
BMP2K	BMP2 inducible kinase	0.76
MXD1	MAX dimerization protein 1	0.76
DNAJB9	DnaJ (Hsp40) homolog, subfamily B, member 9	0.76
NUFIP2	nuclear fragile X mental retardation protein interacting protein 2	0.76
USP3	ubiquitin specific peptidase 3	0.76
HDAC4	histone deacetylase 4	0.76
CHD5	chromodomain helicase DNA binding protein 5	0.76
INTS6	integrator complex subunit 6	0.76
RUNDC1	RUN domain containing 1	0.75
PPP1R15B	protein phosphatase 1, regulatory subunit 15B	0.75
WNT9B	wingless-type MMTV integration site family, member 9B	0.75
CRIPT	cysteine-rich PDZ-binding protein	0.75
SP9	Sp9 transcription factor	0.75
PKIA	protein kinase (cAMP-dependent, catalytic) inhibitor alpha	0.75
GOLGA1	golgin A1	0.75
KIF1B	kinesin family member 1B	0.75
GAB1	GRB2-associated binding protein 1	0.75
RBM20	RNA binding motif protein 20	0.75
FMNL3	formin-like 3	0.75
SRGAP1	SLIT-ROBO Rho GTPase activating protein 1	0.75
IPO7	importin 7	0.75
PLAGL2	pleiomorphic adenoma gene-like 2	0.75
NABP1	nucleic acid binding protein 1	0.75
MAP7	microtubule-associated protein 7	0.75
SH3BP5	SH3-domain binding protein 5 (BTK-associated)	0.75
FXR1	fragile X mental retardation, autosomal homolog 1	0.75
CCNT2	cyclin T2	0.75
RAB30	RAB30, member RAS oncogene family	0.75
NR2C2	nuclear receptor subfamily 2, group C, member 2	0.75
CAPRIN1	cell cycle associated protein 1	0.75
SOCS6	suppressor of cytokine signaling 6	0.75
BVES	blood vessel epicardial substance	0.75
PITPNA	phosphatidylinositol transfer protein, alpha	0.75
CAPRIN2	caprin family member 2	0.74
SMOC1	SPARC related modular calcium binding 1	0.74
KLF10	Kruppel-like factor 10	0.74
NKX6-1	NK6 homeobox 1	0.74
ELK3	ELK3, ETS-domain protein (SRF accessory protein 2)	0.74
SMIM14	small integral membrane protein 14	0.74
LHX6	LIM homeobox 6	0.74
PRR16	proline rich 16	0.74
ARHGAP1	Rho GTPase activating protein 1	0.74
ERI1	exoribonuclease 1	0.74
FOXL2	forkhead box L2	0.74
DDX5	DEAD (Asp-Glu-Ala-Asp) box helicase 5	0.74
PGP	phosphoglycolate phosphatase	0.74
MAT2B	methionine adenosyltransferase II, beta	0.74
SMAD7	SMAD family member 7	0.74
IQSEC1	IQ motif and Sec7 domain 1	0.74
SOX4	SRY (sex determining region Y)-box 4	0.74
UBE2W	ubiquitin-conjugating enzyme E2W (putative)	0.74
UNKL	unkempt homolog (Drosophila)-like	0.74
RAPGEF4	Rap guanine nucleotide exchange factor (GEF) 4	0.74
MAP3K9	mitogen-activated protein kinase kinase kinase 9	0.74
PCNP	PEST proteolytic signal containing nuclear protein	0.74
WAC	WW domain containing adaptor with coiled-coil	0.74
SMOC2	SPARC related modular calcium binding 2	0.74
RSRC2	arginine/serine-rich coiled-coil 2	0.74
APP	amyloid beta (A4) precursor protein	0.74
FOXB1	forkhead box B1	0.74
SHOC2	soc-2 suppressor of clear homolog (C. elegans)	0.74
DCUN1D3	DCN1, defective in cullin neddylation 1, domain containing 3	0.74
GTDC1	glycosyltransferase-like domain containing 1	0.74
KLF3	Kruppel-like factor 3 (basic)	0.74
SSX2IP	synovial sarcoma, X breakpoint 2 interacting protein	0.74
HIF1A	hypoxia inducible factor 1, alpha subunit (basic helix-loop-helix transcription factor)	0.74
FBXO31	F-box protein 31	0.74
PDE3B	phosphodiesterase 3B, cGMP-inhibited	0.74
KPNA2	karyopherin alpha 2 (RAG cohort 1, importin alpha 1)	0.74
PAFAH1B2	platelet-activating factor acetylhydrolase 1b, catalytic subunit 2 (30kDa)	0.74
HMGB3	high mobility group box 3	0.74
WEE1	WEE1 homolog (S. pombe)	0.74
E2F2	E2F transcription factor 2	0.74
SS18L1	synovial sarcoma translocation gene on chromosome 18-like 1	0.74
PTEN	phosphatase and tensin homolog	0.74
FAM199X	family with sequence similarity 199, X-linked	0.74
DNAJC16	DnaJ (Hsp40) homolog, subfamily C, member 16	0.74
SORL1	sortilin-related receptor, L(DLR class) A repeats containing	0.74
SASH1	SAM and SH3 domain containing 1	0.74
MID1	midline 1 (Opitz/BBB syndrome)	0.74
KIAA0922	KIAA0922	0.74
CTDSPL2	CTD (carboxy-terminal domain, RNA polymerase II, polypeptide A) small phosphatase like 2	0.74
TET1	tet methylcytosine dioxygenase 1	0.74
NEURL1B	neuralized homolog 1B (Drosophila)	0.74
HECA	headcase homolog (Drosophila)	0.74
CCND2	cyclin D2	0.74
TNS1	tensin 1	0.74
PTPN21	protein tyrosine phosphatase, non-receptor type 21	0.74
PKNOX1	PBX/knotted 1 homeobox 1	0.74
CYP26B1	cytochrome P450, family 26, subfamily B, polypeptide 1	0.74
RASGEF1A	RasGEF domain family, member 1A	0.74
INO80	INO80 complex subunit	0.74
ATP2B2	ATPase, Ca++ transporting, plasma membrane 2	0.74
KIF26B	kinesin family member 26B	0.74
TNRC6C	trinucleotide repeat containing 6C	0.74
YPEL1	yippee-like 1 (Drosophila)	0.74
ALX4	ALX homeobox 4	0.74
DUSP8	dual specificity phosphatase 8	0.74
HCN4	hyperpolarization activated cyclic nucleotide-gated potassium channel 4	0.74
RAB11FIP4	RAB11 family interacting protein 4 (class II)	0.74
TGOLN2	trans-golgi network protein 2	0.74
TSPAN9	tetraspanin 9	0.74
SSH1	slingshot protein phosphatase 1	0.74
TAL1	T-cell acute lymphocytic leukemia 1	0.74
LACE1	lactation elevated 1	0.74
ST3GAL1	ST3 beta-galactoside alpha-2,3-sialyltransferase 1	0.74
USP37	ubiquitin specific peptidase 37	0.74
SMAD6	SMAD family member 6	0.74
GID4	GID complex subunit 4	0.74
SOCS7	suppressor of cytokine signaling 7	0.74
GGCX	gamma-glutamyl carboxylase	0.74
RBMS2	RNA binding motif, single stranded interacting protein 2	0.74
TMEM100	transmembrane protein 100	0.74
REEP3	receptor accessory protein 3	0.74
DPYSL2	dihydropyrimidinase-like 2	0.74
EREG	epiregulin	0.74
FAM19A1	family with sequence similarity 19 (chemokine (C-C motif)-like), member A1	0.74
JAK1	Janus kinase 1	0.74
GMCL1	germ cell-less, spermatogenesis associated 1	0.74
DCAF8	DDB1- and CUL4-associated factor 8	0.74
FAM60A	family with sequence similarity 60, member A	0.74
IRF1	interferon regulatory factor 1	0.74
C7orf41	chromosome 7 open reading frame 41	0.74
FOXF1	forkhead box F1	0.74
NEUROG3	neurogenin 3	0.74
CHAF1A	chromatin assembly factor 1, subunit A (p150)	0.74
ZBTB43	zinc finger and BTB domain containing 43	0.74
METAP1	methionyl aminopeptidase 1	0.74
PSD	pleckstrin and Sec7 domain containing	0.74
BAHD1	bromo adjacent homology domain containing 1	0.74
ERBB3	v-erb-b2 avian erythroblastic leukemia viral oncogene homolog 3	0.74
LASP1	LIM and SH3 protein 1	0.74
RAPGEFL1	Rap guanine nucleotide exchange factor (GEF)-like 1	0.74
DMRTA2	DMRT-like family A2	0.74
LPGAT1	lysophosphatidylglycerol acyltransferase 1	0.74
SUMF1	sulfatase modifying factor 1	0.74
TRIM8	tripartite motif containing 8	0.74
ZHX2	zinc fingers and homeoboxes 2	0.74
CSNK1G1	casein kinase 1, gamma 1	0.74
DAB2	Dab, mitogen-responsive phosphoprotein, homolog 2 (Drosophila)	0.74
SLC45A4	solute carrier family 45, member 4	0.74
SCAMP2	secretory carrier membrane protein 2	0.74
MAP3K3	mitogen-activated protein kinase kinase kinase 3	0.74
FRMD4B	FERM domain containing 4B	0.74
CHIC1	cysteine-rich hydrophobic domain 1	0.74
PGBD5	piggyBac transposable element derived 5	0.74
PANX2	pannexin 2	0.74
KIAA1522	KIAA1522	0.74
ARAP2	ArfGAP with RhoGAP domain, ankyrin repeat and PH domain 2	0.74
KIRREL	kin of IRRE like (Drosophila)	0.74
SMAD5	SMAD family member 5	0.74
PLEKHO2	pleckstrin homology domain containing, family O member 2	0.74
NHLH1	nescient helix loop helix 1	0.74
ATG2A	autophagy related 2A	0.74
TMEM168	transmembrane protein 168	0.74
PRR14L	proline rich 14-like	0.74
SNX9	sorting nexin 9	0.74
NKX3-2	NK3 homeobox 2	0.74
GPC6	glypican 6	0.74
DCBLD2	discoidin, CUB and LCCL domain containing 2	0.74
RACGAP1	Rac GTPase activating protein 1	0.74
SKI	v-ski avian sarcoma viral oncogene homolog	0.74
SYAP1	synapse associated protein 1	0.74
ENTPD4	ectonucleoside triphosphate diphosphohydrolase 4	0.74
SLC4A4	solute carrier family 4 (sodium bicarbonate cotransporter), member 4	0.74
TENM1	teneurin transmembrane protein 1	0.74
AKT3	v-akt murine thymoma viral oncogene homolog 3	0.74
ANKRD12	ankyrin repeat domain 12	0.74
PTGFRN	prostaglandin F2 receptor inhibitor	0.74
BID	BH3 interacting domain death agonist	0.74
SHANK2	SH3 and multiple ankyrin repeat domains 2	0.74
FRK	fyn-related kinase	0.74
IGSF10	immunoglobulin superfamily, member 10	0.74
MLLT1	myeloid/lymphoid or mixed-lineage leukemia (trithorax homolog, Drosophila); translocated to, 1	0.74
KIAA0226	KIAA0226	0.74
RAB10	RAB10, member RAS oncogene family	0.74
ZRANB1	zinc finger, RAN-binding domain containing 1	0.74
RUNX1	runt-related transcription factor 1	0.74
IRF2BP2	interferon regulatory factor 2 binding protein 2	0.74
MARK4	MAP/microtubule affinity-regulating kinase 4	0.74
CUL3	cullin 3	0.74
PPP6R2	protein phosphatase 6, regulatory subunit 2	0.74
IL1RAPL1	interleukin 1 receptor accessory protein-like 1	0.74
RASSF2	Ras association (RalGDS/AF-6) domain family member 2	0.74
ORAI1	ORAI calcium release-activated calcium modulator 1	0.74
MMP2	matrix metallopeptidase 2 (gelatinase A, 72kDa gelatinase, 72kDa type IV collagenase)	0.74
MEX3D	mex-3 RNA binding family member D	0.74
CENPO	centromere protein O	0.74
TNKS1BP1	tankyrase 1 binding protein 1, 182kDa	0.74
PRDM6	PR domain containing 6	0.74
ARL4C	ADP-ribosylation factor-like 4C	0.74
POU6F1	POU class 6 homeobox 1	0.74
LRIG1	leucine-rich repeats and immunoglobulin-like domains 1	0.74
CSNK1A1	casein kinase 1, alpha 1	0.74
ZBTB14	zinc finger and BTB domain containing 14	0.74
PREX1	phosphatidylinositol-3,4,5-trisphosphate-dependent Rac exchange factor 1	0.74
ICMT	isoprenylcysteine carboxyl methyltransferase	0.74
PRKACB	protein kinase, cAMP-dependent, catalytic, beta	0.74
FBXO41	F-box protein 41	0.74
TACC1	transforming, acidic coiled-coil containing protein 1	0.74
ACPL2	acid phosphatase-like 2	0.74
TMEM133	transmembrane protein 133	0.74
TIMP2	TIMP metallopeptidase inhibitor 2	0.74
EXPH5	exophilin 5	0.74
MGEA5	meningioma expressed antigen 5 (hyaluronidase)	0.74
ATOH8	atonal homolog 8 (Drosophila)	0.74
SLC25A36	solute carrier family 25 (pyrimidine nucleotide carrier ), member 36	0.74
CMPK1	cytidine monophosphate (UMP-CMP) kinase 1, cytosolic	0.74
PLEKHM1	pleckstrin homology domain containing, family M (with RUN domain) member 1	0.74
ARHGEF11	Rho guanine nucleotide exchange factor (GEF) 11	0.74
GRHL2	grainyhead-like 2 (Drosophila)	0.74
STX6	syntaxin 6	0.74
SIK2	salt-inducible kinase 2	0.74
C2orf69	chromosome 2 open reading frame 69	0.74
EPGN	epithelial mitogen	0.74
ARHGAP31	Rho GTPase activating protein 31	0.74
UBASH3A	ubiquitin associated and SH3 domain containing A	0.74
ITCH	itchy E3 ubiquitin protein ligase	0.74
SP8	Sp8 transcription factor	0.74
ASXL2	additional sex combs like 2 (Drosophila)	0.74
KPNA5	karyopherin alpha 5 (importin alpha 6)	0.74
LHX8	LIM homeobox 8	0.74
SOBP	sine oculis binding protein homolog (Drosophila)	0.74
KMT2A	lysine (K)-specific methyltransferase 2A	0.74
CRIM1	cysteine rich transmembrane BMP regulator 1 (chordin-like)	0.74
POU6F2	POU class 6 homeobox 2	0.74
NFIB	nuclear factor I/B	0.74
DYRK1A	dual-specificity tyrosine-(Y)-phosphorylation regulated kinase 1A	0.74
C16orf52	chromosome 16 open reading frame 52	0.74
HS3ST5	heparan sulfate (glucosamine) 3-O-sulfotransferase 5	0.74
NOL4	nucleolar protein 4	0.74
PLAG1	pleiomorphic adenoma gene 1	0.74
ZNF236	zinc finger protein 236	0.74
JAZF1	JAZF zinc finger 1	0.74
PAK7	p21 protein (Cdc42/Rac)-activated kinase 7	0.74
ATE1	arginyltransferase 1	0.74
CPEB3	cytoplasmic polyadenylation element binding protein 3	0.74
PTPRJ	protein tyrosine phosphatase, receptor type, J	0.74
RAPGEF2	Rap guanine nucleotide exchange factor (GEF) 2	0.74
MYCN	v-myc avian myelocytomatosis viral oncogene neuroblastoma derived homolog	0.74
ARHGEF3	Rho guanine nucleotide exchange factor (GEF) 3	0.74
MAP3K12	mitogen-activated protein kinase kinase kinase 12	0.74
RPS6KA3	ribosomal protein S6 kinase, 90kDa, polypeptide 3	0.74
BICD2	bicaudal D homolog 2 (Drosophila)	0.74
NEUROD2	neuronal differentiation 2	0.74
TNFAIP1	tumor necrosis factor, alpha-induced protein 1 (endothelial)	0.74
TP53INP2	tumor protein p53 inducible nuclear protein 2	0.74
DNM2	dynamin 2	0.74
TNRC6A	trinucleotide repeat containing 6A	0.74
FRMD4A	FERM domain containing 4A	0.74
AJUBA	ajuba LIM protein	0.74
ACBD5	acyl-CoA binding domain containing 5	0.74
MYO1D	myosin ID	0.74
SIPA1L3	signal-induced proliferation-associated 1 like 3	0.74
NR4A2	nuclear receptor subfamily 4, group A, member 2	0.74
UXS1	UDP-glucuronate decarboxylase 1	0.74
TMEM123	transmembrane protein 123	0.74
SALL3	sal-like 3 (Drosophila)	0.74
EEA1	early endosome antigen 1	0.74
MYNN	myoneurin	0.74
ADAMTSL2	ADAMTS-like 2	0.74
RBL1	retinoblastoma-like 1 (p107)	0.74
EIF4G2	eukaryotic translation initiation factor 4 gamma, 2	0.74
NBEA	neurobeachin	0.74
TTC9	tetratricopeptide repeat domain 9	0.74
CEP57	centrosomal protein 57kDa	0.74
SAMD8	sterile alpha motif domain containing 8	0.74
PLEKHA8	pleckstrin homology domain containing, family A (phosphoinositide binding specific) member 8	0.74
SLC30A1	solute carrier family 30 (zinc transporter), member 1	0.74
MAPRE1	microtubule-associated protein, RP/EB family, member 1	0.74
FNBP1L	formin binding protein 1-like	0.74
SALL1	sal-like 1 (Drosophila)	0.74
FNDC3A	fibronectin type III domain containing 3A	0.74
MKRN1	makorin ring finger protein 1	0.74
MAP3K1	mitogen-activated protein kinase kinase kinase 1, E3 ubiquitin protein ligase	0.74
MBNL3	muscleblind-like splicing regulator 3	0.74
SIRT7	sirtuin 7	0.74
PHTF2	putative homeodomain transcription factor 2	0.74
RAD23B	RAD23 homolog B (S. cerevisiae)	0.74
LAMP5	lysosomal-associated membrane protein family, member 5	0.74
QKI	QKI, KH domain containing, RNA binding	0.74
RGS9BP	regulator of G protein signaling 9 binding protein	0.74
TLE4	transducin-like enhancer of split 4 (E(sp1) homolog, Drosophila)	0.74
CRAMP1L	Crm, cramped-like (Drosophila)	0.74
RAB12	RAB12, member RAS oncogene family	0.74
DIEXF	digestive organ expansion factor homolog (zebrafish)	0.74
NPAS3	neuronal PAS domain protein 3	0.74
SYNE1	spectrin repeat containing, nuclear envelope 1	0.74
NEUROG2	neurogenin 2	0.74
PKN2	protein kinase N2	0.74
RB1	retinoblastoma 1	0.74
SLC6A9	solute carrier family 6 (neurotransmitter transporter, glycine), member 9	0.74
XRN1	5'-3' exoribonuclease 1	0.74
EPHB4	EPH receptor B4	0.74
PPM1A	protein phosphatase, Mg2+/Mn2+ dependent, 1A	0.74
MAST3	microtubule associated serine/threonine kinase 3	0.74
KIAA2018	KIAA2018	0.74
HABP4	hyaluronan binding protein 4	0.74
ATAD2	ATPase family, AAA domain containing 2	0.74
TSG101	tumor susceptibility 101	0.74
TBCEL	tubulin folding cofactor E-like	0.74
RPS6KA6	ribosomal protein S6 kinase, 90kDa, polypeptide 6	0.74
RPP14	ribonuclease P/MRP 14kDa subunit	0.74
RB1CC1	RB1-inducible coiled-coil 1	0.74
RND3	Rho family GTPase 3	0.74
PAK3	p21 protein (Cdc42/Rac)-activated kinase 3	0.74
ZNF362	zinc finger protein 362	0.74
TNFSF11	tumor necrosis factor (ligand) superfamily, member 11	0.74
HP1BP3	heterochromatin protein 1, binding protein 3	0.74
PSMB5	proteasome (prosome, macropain) subunit, beta type, 5	0.74
SLC25A51	solute carrier family 25, member 51	0.74
NETO2	neuropilin (NRP) and tolloid (TLL)-like 2	0.74
GBF1	golgi brefeldin A resistant guanine nucleotide exchange factor 1	0.74
CSF1	colony stimulating factor 1 (macrophage)	0.74
PRR15	proline rich 15	0.74
PFKFB3	6-phosphofructo-2-kinase/fructose-2,6-biphosphatase 3	0.74
TCF4	transcription factor 4	0.74
IPCEF1	interaction protein for cytohesin exchange factors 1	0.74
FAM3C	family with sequence similarity 3, member C	0.74
DNAJB6	DnaJ (Hsp40) homolog, subfamily B, member 6	0.73
SLC41A1	solute carrier family 41 (magnesium transporter), member 1	0.73
FIGN	fidgetin	0.73
LRRC55	leucine rich repeat containing 55	0.73
PHIP	pleckstrin homology domain interacting protein	0.73
HMGA2	high mobility group AT-hook 2	0.73
WDFY3	WD repeat and FYVE domain containing 3	0.73
LAPTM4A	lysosomal protein transmembrane 4 alpha	0.73
NEUROG1	neurogenin 1	0.73
B4GALT6	UDP-Gal:betaGlcNAc beta 1,4- galactosyltransferase, polypeptide 6	0.73
SUCO	SUN domain containing ossification factor	0.73
ACSL4	acyl-CoA synthetase long-chain family member 4	0.73
C16orf72	chromosome 16 open reading frame 72	0.73
BBX	bobby sox homolog (Drosophila)	0.73
ADRA1B	adrenoceptor alpha 1B	0.73
THBS2	thrombospondin 2	0.73
PHC3	polyhomeotic homolog 3 (Drosophila)	0.73
TRIM66	tripartite motif containing 66	0.73
CCNJ	cyclin J	0.73
PIP4K2A	phosphatidylinositol-5-phosphate 4-kinase, type II, alpha	0.73
NCKAP5	NCK-associated protein 5	0.73
RNF38	ring finger protein 38	0.73
VEGFA	vascular endothelial growth factor A	0.73
SLC16A12	solute carrier family 16, member 12	0.73
MSL1	male-specific lethal 1 homolog (Drosophila)	0.73
GATAD2B	GATA zinc finger domain containing 2B	0.73
KAT2B	K(lysine) acetyltransferase 2B	0.73
UHMK1	U2AF homology motif (UHM) kinase 1	0.73
ASXL3	additional sex combs like 3 (Drosophila)	0.73
PCMTD1	protein-L-isoaspartate (D-aspartate) O-methyltransferase domain containing 1	0.73
PHF1	PHD finger protein 1	0.73
SLC9A2	solute carrier family 9, subfamily A (NHE2, cation proton antiporter 2), member 2	0.73
SMTNL2	smoothelin-like 2	0.73
CIC	capicua transcriptional repressor	0.73
YPEL4	yippee-like 4 (Drosophila)	0.73
USP28	ubiquitin specific peptidase 28	0.73
GDA	guanine deaminase	0.73
CD226	CD226 molecule	0.73
TET2	tet methylcytosine dioxygenase 2	0.73
FGD1	FYVE, RhoGEF and PH domain containing 1	0.73
CNNM3	cyclin M3	0.73
ZNF217	zinc finger protein 217	0.73
TSHZ3	teashirt zinc finger homeobox 3	0.72
SPOPL	speckle-type POZ protein-like	0.72
LHX9	LIM homeobox 9	0.72
USP53	ubiquitin specific peptidase 53	0.72
TIMM17A	translocase of inner mitochondrial membrane 17 homolog A (yeast)	0.72
TAGAP	T-cell activation RhoGTPase activating protein	0.72
JOSD1	Josephin domain containing 1	0.72
EIF5A2	eukaryotic translation initiation factor 5A2	0.72
CELSR2	cadherin, EGF LAG seven-pass G-type receptor 2	0.72
SNX12	sorting nexin 12	0.72
FOXA1	forkhead box A1	0.72
C14orf28	chromosome 14 open reading frame 28	0.72
IL25	interleukin 25	0.72
ZNF697	zinc finger protein 697	0.72
HMBOX1	homeobox containing 1	0.72
MAPK4	mitogen-activated protein kinase 4	0.72
TRIM44	tripartite motif containing 44	0.72
SCAMP5	secretory carrier membrane protein 5	0.72
KDM6B	lysine (K)-specific demethylase 6B	0.72
FAM131B	family with sequence similarity 131, member B	0.72
SULF1	sulfatase 1	0.72
SOS1	son of sevenless homolog 1 (Drosophila)	0.72
SYNM	synemin, intermediate filament protein	0.71
ZNF385A	zinc finger protein 385A	0.71
PPP2R2A	protein phosphatase 2, regulatory subunit B, alpha	0.71
PLCB1	phospholipase C, beta 1 (phosphoinositide-specific)	0.71
TWF1	twinfilin actin-binding protein 1	0.71
FAM160B1	family with sequence similarity 160, member B1	0.71
TIAM1	T-cell lymphoma invasion and metastasis 1	0.71
EIF4H	eukaryotic translation initiation factor 4H	0.71
C1orf63	chromosome 1 open reading frame 63	0.71
UBR5	ubiquitin protein ligase E3 component n-recognin 5	0.71
SEPT2	septin 2	0.71
C7orf60	chromosome 7 open reading frame 60	0.71
LAMP1	lysosomal-associated membrane protein 1	0.71
B3GALT2	UDP-Gal:betaGlcNAc beta 1,3-galactosyltransferase, polypeptide 2	0.71
MECP2	methyl CpG binding protein 2 (Rett syndrome)	0.71
RAPH1	Ras association (RalGDS/AF-6) and pleckstrin homology domains 1	0.71
UPF3A	UPF3 regulator of nonsense transcripts homolog A (yeast)	0.71
HOXD11	homeobox D11	0.71
GJA1	gap junction protein, alpha 1, 43kDa	0.7
BNIP3L	BCL2/adenovirus E1B 19kDa interacting protein 3-like	0.7
ARL5A	ADP-ribosylation factor-like 5A	0.7
NCEH1	neutral cholesterol ester hydrolase 1	0.7
EFNB2	ephrin-B2	0.7
TBX3	T-box 3	0.7
MARCH1	membrane-associated ring finger (C3HC4) 1, E3 ubiquitin protein ligase	0.7
NAV2	neuron navigator 2	0.7
TCTEX1D1	Tctex1 domain containing 1	0.7
FBXO10	F-box protein 10	0.7
PPP1R21	protein phosphatase 1, regulatory subunit 21	0.7
MAP3K11	mitogen-activated protein kinase kinase kinase 11	0.7
TOPORS	topoisomerase I binding, arginine/serine-rich, E3 ubiquitin protein ligase	0.7
KIAA1462	KIAA1462	0.7
TMEM245	transmembrane protein 245	0.7
SESN2	sestrin 2	0.7
SLC4A7	solute carrier family 4, sodium bicarbonate cotransporter, member 7	0.7
FGF5	fibroblast growth factor 5	0.7
ZNF618	zinc finger protein 618	0.7
FAM83F	family with sequence similarity 83, member F	0.7
CAMK2N2	calcium/calmodulin-dependent protein kinase II inhibitor 2	0.69
REPS2	RALBP1 associated Eps domain containing 2	0.69
KMT2C	lysine (K)-specific methyltransferase 2C	0.69
M6PR	mannose-6-phosphate receptor (cation dependent)	0.69
SCRT2	scratch homolog 2, zinc finger protein (Drosophila)	0.69
STXBP5	syntaxin binding protein 5 (tomosyn)	0.69
FBXW11	F-box and WD repeat domain containing 11	0.69
RPS6KA1	ribosomal protein S6 kinase, 90kDa, polypeptide 1	0.69
EIF2S1	eukaryotic translation initiation factor 2, subunit 1 alpha, 35kDa	0.69
SEMA4G	sema domain, immunoglobulin domain (Ig), transmembrane domain (TM) and short cytoplasmic domain, (semaphorin) 4G	0.69
CREB5	cAMP responsive element binding protein 5	0.69
FRRS1L	ferric-chelate reductase 1-like	0.68
CXCL14	chemokine (C-X-C motif) ligand 14	0.68
CMTR2	cap methyltransferase 2	0.68
ZNF202	zinc finger protein 202	0.68
CCDC144A	coiled-coil domain containing 144A	0.68
INO80D	INO80 complex subunit D	0.68
KLHL20	kelch-like family member 20	0.68
RAB21	RAB21, member RAS oncogene family	0.68
MYO5B	myosin VB	0.68
AKTIP	AKT interacting protein	0.68
FAM117A	family with sequence similarity 117, member A	0.67
ADIPOR2	adiponectin receptor 2	0.67
GPR133	G protein-coupled receptor 133	0.67
UBE2Q2	ubiquitin-conjugating enzyme E2Q family member 2	0.67
ARHGEF28	Rho guanine nucleotide exchange factor (GEF) 28	0.67
RNF6	ring finger protein (C3H2C3 type) 6	0.67
WASF3	WAS protein family, member 3	0.67
LIN52	lin-52 homolog (C. elegans)	0.67
CIT	citron (rho-interacting, serine/threonine kinase 21)	0.67
FRZB	frizzled-related protein	0.67
CCDC50	coiled-coil domain containing 50	0.67
NRIP3	nuclear receptor interacting protein 3	0.67
SENP5	SUMO1/sentrin specific peptidase 5	0.66
LDLRAD3	low density lipoprotein receptor class A domain containing 3	0.66
UBN2	ubinuclein 2	0.65
PIK3R1	phosphoinositide-3-kinase, regulatory subunit 1 (alpha)	0.65
SV2B	synaptic vesicle glycoprotein 2B	0.65
ST8SIA3	ST8 alpha-N-acetyl-neuraminide alpha-2,8-sialyltransferase 3	0.65
SNX21	sorting nexin family member 21	0.65
CTSA	cathepsin A	0.65
DIP2A	DIP2 disco-interacting protein 2 homolog A (Drosophila)	0.65
TMUB2	transmembrane and ubiquitin-like domain containing 2	0.65
POLQ	polymerase (DNA directed), theta	0.65
ISM1	isthmin 1, angiogenesis inhibitor	0.64
CEP170	centrosomal protein 170kDa	0.64
GPD2	glycerol-3-phosphate dehydrogenase 2 (mitochondrial)	0.64
SIN3B	SIN3 transcription regulator family member B	0.64
SPTY2D1	SPT2, Suppressor of Ty, domain containing 1 (S. cerevisiae)	0.64
ADAR	adenosine deaminase, RNA-specific	0.63
ELOVL6	ELOVL fatty acid elongase 6	0.63
RBBP7	retinoblastoma binding protein 7	0.63
KMT2B	Histone-lysine N-methyltransferase 2B	0.63
FAM45A	family with sequence similarity 45, member A	0.62
CCDC25	coiled-coil domain containing 25	0.62
PRDM10	PR domain containing 10	0.62
SEMA5A	sema domain, seven thrombospondin repeats (type 1 and type 1-like), transmembrane domain (TM) and short cytoplasmic domain, (semaphorin) 5A	0.62
UBXN2A	UBX domain protein 2A	0.62
PEAK1	pseudopodium-enriched atypical kinase 1	0.61
MSMO1	methylsterol monooxygenase 1	0.61
ELAVL2	ELAV like neuron-specific RNA binding protein 2	0.61
HOXA2	homeobox A2	0.6
MCC	mutated in colorectal cancers	0.6
FAF2	Fas associated factor family member 2	0.6
SRSF12	serine/arginine-rich splicing factor 12	0.6
PER1	period circadian clock 1	0.6
PPP6R3	protein phosphatase 6, regulatory subunit 3	0.6
SATB1	SATB homeobox 1	0.6
GLTSCR1L	GLTSCR1-like	0.6
AHCTF1	AT hook containing transcription factor 1	0.6
PIP4K2C	phosphatidylinositol-5-phosphate 4-kinase, type II, gamma	0.6
NCOR1	nuclear receptor corepressor 1	0.59
URI1	URI1, prefoldin-like chaperone	0.59
SLC5A3	sodium/myo-inositol cotransporter	0.59
UBFD1	ubiquitin family domain containing 1	0.59
ZBTB21	zinc finger and BTB domain containing 21	0.59
PRRG4	proline rich Gla (G-carboxyglutamic acid) 4 (transmembrane)	0.59
AFF4	AF4/FMR2 family, member 4	0.59
MAP3K8	mitogen-activated protein kinase kinase kinase 8	0.59
FASTK	Fas-activated serine/threonine kinase	0.58
WIPF2	WAS/WASL interacting protein family, member 2	0.58
HECTD2	HECT domain containing E3 ubiquitin protein ligase 2	0.58
ZBTB8A	zinc finger and BTB domain containing 8A	0.58
TMX3	thioredoxin-related transmembrane protein 3	0.58
ITPKB	inositol-trisphosphate 3-kinase B	0.57
CEP128	centrosomal protein 128kDa	0.57
MORF4L1	mortality factor 4 like 1	0.57
PIKFYVE	phosphoinositide kinase, FYVE finger containing	0.57
TMEM50B	transmembrane protein 50B	0.57
CERS6	ceramide synthase 6	0.57
C6orf120	chromosome 6 open reading frame 120	0.56
FITM2	fat storage-inducing transmembrane protein 2	0.56
RAB8B	RAB8B, member RAS oncogene family	0.56
DEDD	death effector domain containing	0.56
GRIN2B	glutamate receptor, ionotropic, N-methyl D-aspartate 2B	0.56
NPM1	nucleophosmin (nucleolar phosphoprotein B23, numatrin)	0.56
EXT1	exostosin glycosyltransferase 1	0.55
DIRC2	disrupted in renal carcinoma 2	0.55
CHST7	carbohydrate (N-acetylglucosamine 6-O) sulfotransferase 7	0.55
ERO1LB	ERO1-like beta (S. cerevisiae)	0.55
DNAJC28	DnaJ (Hsp40) homolog, subfamily C, member 28	0.54
C9orf64	chromosome 9 open reading frame 64	0.54
GNA11	guanine nucleotide binding protein (G protein), alpha 11 (Gq class)	0.54
CENPQ	centromere protein Q	0.54
NEK10	NIMA-related kinase 10	0.54
SHF	Src homology 2 domain containing F	0.53
RNF145	ring finger protein 145	0.53
ACAP2	ArfGAP with coiled-coil, ankyrin repeat and PH domains 2	0.53
PTCHD1	patched domain containing 1	0.53
CSGALNACT1	chondroitin sulfate N-acetylgalactosaminyltransferase 1	0.53
PTPDC1	protein tyrosine phosphatase domain containing 1	0.53
IP6K1	inositol hexakisphosphate kinase 1	0.53
BRWD1	bromodomain and WD repeat domain containing 1	0.52
GXYLT1	glucoside xylosyltransferase 1	0.52
FOXQ1	forkhead box Q1	0.52
PCYT1B	phosphate cytidylyltransferase 1, choline, beta	0.52
TGFB1I1	transforming growth factor beta 1 induced transcript 1	0.52
KCNS2	potassium voltage-gated channel, delayed-rectifier, subfamily S, member 2	0.51
FAT3	FAT atypical cadherin 3	0.51
RORB	RAR-related orphan receptor B	0.51
NRBP1	nuclear receptor binding protein 1	0.51
TOLLIP	toll interacting protein	0.51
HOXB13	homeobox B13	0.51
COL4A3	collagen, type IV, alpha 3 (Goodpasture antigen)	0.49
NRSN1	neurensin 1	0.48
ARL4A	ADP-ribosylation factor-like 4A	0.48
ZXDA	zinc finger, X-linked, duplicated A	0.48
TBC1D8B	TBC1 domain family, member 8B (with GRAM domain)	0.48
PAFAH2	platelet-activating factor acetylhydrolase 2, 40kDa	0.48
SLC29A2	solute carrier family 29 (equilibrative nucleoside transporter), member 2	0.48
CYP2U1	cytochrome P450, family 2, subfamily U, polypeptide 1	0.47
MCM3	minichromosome maintenance complex component 3	0.47
SLC46A3	solute carrier family 46, member 3	0.46
DYRK2	dual-specificity tyrosine-(Y)-phosphorylation regulated kinase 2	0.46
TVP23B	trans-golgi network vesicle protein 23 homolog B (S. cerevisiae)	0.46
UBE2B	ubiquitin-conjugating enzyme E2B	0.46
FGF4	fibroblast growth factor 4	0.45
RPA2	replication protein A2, 32kDa	0.45
ZDHHC9	zinc finger, DHHC-type containing 9	0.45
RGL1	ral guanine nucleotide dissociation stimulator-like 1	0.45
SRI	sorcin	0.45
FAIM2	Fas apoptotic inhibitory molecule 2	0.45
SLC11A1	solute carrier family 11 (proton-coupled divalent metal ion transporter), member 1	0.45
SLC30A3	solute carrier family 30 (zinc transporter), member 3	0.45
XIAP	X-linked inhibitor of apoptosis	0.45
PURA	purine-rich element binding protein A	0.44
CAMTA2	calmodulin binding transcription activator 2	0.44
PRRX1	paired related homeobox 1	0.44
HS2ST1	heparan sulfate 2-O-sulfotransferase 1	0.43
GALNT10	UDP-N-acetyl-alpha-D-galactosamine:polypeptide N-acetylgalactosaminyltransferase 10 (GalNAc-T10)	0.43
ZNF532	zinc finger protein 532	0.43
OCRL	oculocerebrorenal syndrome of Lowe	0.43
KLF9	Kruppel-like factor 9	0.42
KPNA4	karyopherin alpha 4 (importin alpha 3)	0.42
CEP120	centrosomal protein 120kDa	0.42
UTS2B	urotensin 2B	0.42
SYTL4	synaptotagmin-like 4	0.41
CERCAM	cerebral endothelial cell adhesion molecule	0.41
MARCH6	membrane-associated ring finger (C3HC4) 6, E3 ubiquitin protein ligase	0.41
TIPARP	TCDD-inducible poly(ADP-ribose) polymerase	0.41
SCML2	sex comb on midleg-like 2 (Drosophila)	0.4
GPR37L1	G protein-coupled receptor 37 like 1	0.4
AP3D1	adaptor-related protein complex 3, delta 1 subunit	0.4
RBM15B	RNA binding motif protein 15B	0.4
IL17RD	interleukin 17 receptor D	0.39
BMP2	bone morphogenetic protein 2	0.39
IL6ST	interleukin 6 signal transducer (gp130, oncostatin M receptor)	0.39
FAM168A	family with sequence similarity 168, member A	0.39
PPP2CA	protein phosphatase 2, catalytic subunit, alpha isozyme	0.39
PRDM12	PR domain containing 12	0.38
USP32	ubiquitin specific peptidase 32	0.38
SCD5	stearoyl-CoA desaturase 5	0.38
NBEAL1	neurobeachin-like 1	0.37
IL1RAP	interleukin 1 receptor accessory protein	0.37
PDGFB	platelet-derived growth factor beta polypeptide	0.36
HIVEP3	human immunodeficiency virus type I enhancer binding protein 3	0.36
GPLD1	glycosylphosphatidylinositol specific phospholipase D1	0.36
HPS5	Hermansky-Pudlak syndrome 5	0.36
EPAS1	endothelial PAS domain protein 1	0.36
PTBP1	polypyrimidine tract binding protein 1	0.35
ADAMTS5	ADAM metallopeptidase with thrombospondin type 1 motif, 5	0.35
SMURF1	SMAD specific E3 ubiquitin protein ligase 1	0.35
TSC22D2	TSC22 domain family, member 2	0.34
USP47	ubiquitin specific peptidase 47	0.34
TPPP	tubulin polymerization promoting protein	0.34
SLC25A27	solute carrier family 25, member 27	0.34
LRP12	low density lipoprotein receptor-related protein 12	0.34
RPS6KA4	ribosomal protein S6 kinase, 90kDa, polypeptide 4	0.34
FEM1B	fem-1 homolog b (C. elegans)	0.33
C3orf70	chromosome 3 open reading frame 70	0.33
PRR12	proline rich 12	0.33
FBXL3	F-box and leucine-rich repeat protein 3	0.32
RAPGEF1	Rap guanine nucleotide exchange factor (GEF) 1	0.32
WHSC1	Wolf-Hirschhorn syndrome candidate 1	0.32
AKAP11	A kinase (PRKA) anchor protein 11	0.32
MBD5	methyl-CpG binding domain protein 5	0.32
MED17	mediator complex subunit 17	0.31
ACVR1B	activin A receptor, type IB	0.31
GIT2	G protein-coupled receptor kinase interacting ArfGAP 2	0.31
USP6	ubiquitin specific peptidase 6 (Tre-2 oncogene)	0.3
ITFG1	integrin alpha FG-GAP repeat containing 1	0.3
IPMK	inositol polyphosphate multikinase	0.3
SLC39A6	solute carrier family 39 (zinc transporter), member 6	0.3
ABI1	abl-interactor 1	0.3
TRIM37	tripartite motif containing 37	0.29
ACTR1A	ARP1 actin-related protein 1 homolog A, centractin alpha (yeast)	0.29
MBTPS1	membrane-bound transcription factor peptidase, site 1	0.29
C16orf70	chromosome 16 open reading frame 70	0.29
ZNF703	zinc finger protein 703	0.29
KLHL8	kelch-like family member 8	0.29
GPR37	G protein-coupled receptor 37 (endothelin receptor type B-like)	0.29
OTUD3	OTU domain containing 3	0.28
RCOR1	REST corepressor 1	0.28
VPS26A	vacuolar protein sorting 26 homolog A (S. pombe)	0.28
FNDC3B	fibronectin type III domain containing 3B	0.27
TRIM32	tripartite motif containing 32	0.27
PIGH	phosphatidylinositol glycan anchor biosynthesis, class H	0.27
LRRC40	leucine rich repeat containing 40	0.27
GMPR	guanosine monophosphate reductase	0.27
BECN1	beclin 1, autophagy related	0.26
CYB561D1	cytochrome b561 family, member D1	0.26
SLC36A1	solute carrier family 36 (proton/amino acid symporter), member 1	0.26
PPARD	peroxisome proliferator-activated receptor delta	0.26
UBE2QL1	ubiquitin-conjugating enzyme E2Q family-like 1	0.26
LITAF	lipopolysaccharide-induced TNF factor	0.26
FZD4	frizzled family receptor 4	0.26
TMEM132B	transmembrane protein 132B	0.26
SLC48A1	solute carrier family 48 (heme transporter), member 1	0.26
MYCL	v-myc avian myelocytomatosis viral oncogene lung carcinoma derived homolog	0.26
FAM84B	family with sequence similarity 84, member B	0.26
MYLIP	myosin regulatory light chain interacting protein	0.26
CDH24	cadherin 24, type 2	0.26
THRB	thyroid hormone receptor, beta	0.25
ONECUT3	one cut homeobox 3	0.25
KIAA0232	KIAA0232	0.25
KCNMB3	potassium large conductance calcium-activated channel, subfamily M beta member 3	0.25
SLC30A5	solute carrier family 30 (zinc transporter), member 5	0.25
SDC2	syndecan 2	0.25
DIP2C	DIP2 disco-interacting protein 2 homolog C (Drosophila)	0.25
ARSJ	arylsulfatase family, member J	0.25
APPL1	adaptor protein, phosphotyrosine interaction, PH domain and leucine zipper containing 1	0.25
FGF12	fibroblast growth factor 12	0.25
VASP	vasodilator-stimulated phosphoprotein	0.25
SYT7	synaptotagmin VII	0.25
TBC1D10C	TBC1 domain family, member 10C	0.25
RIMS2	regulating synaptic membrane exocytosis 2	0.24
BZW1	basic leucine zipper and W2 domains 1	0.24
CNNM2	cyclin M2	0.24
MLLT6	myeloid/lymphoid or mixed-lineage leukemia (trithorax homolog, Drosophila); translocated to, 6	0.24
CLUH	clustered mitochondria (cluA/CLU1) homolog	0.24
TRIOBP	TRIO and F-actin binding protein	0.24
DSTYK	dual serine/threonine and tyrosine protein kinase	0.24
RARB	retinoic acid receptor, beta	0.24
MTSS1L	metastasis suppressor 1-like	0.24
C6orf62	chromosome 6 open reading frame 62	0.24
MPDZ	multiple PDZ domain protein	0.24
VTI1A	vesicle transport through interaction with t-SNAREs 1A	0.23
LRP1B	low density lipoprotein receptor-related protein 1B	0.23
TCF21	transcription factor 21	0.23
SLC39A9	solute carrier family 39, member 9	0.23
SKIDA1	SKI/DACH domain containing 1	0.23
C10orf107	chromosome 10 open reading frame 107	0.23
ATP11A	ATPase, class VI, type 11A	0.23
OTUD1	OTU domain containing 1	0.23
RNF4	ring finger protein 4	0.23
WNK1	WNK lysine deficient protein kinase 1	0.23
SEPT7	septin 7	0.23
KLHL2	kelch-like family member 2	0.22
MIER3	mesoderm induction early response 1, family member 3	0.22
NHS	Nance-Horan syndrome (congenital cataracts and dental anomalies)	0.22
BRD4	bromodomain containing 4	0.22
C3orf38	chromosome 3 open reading frame 38	0.22
HS3ST3A1	heparan sulfate (glucosamine) 3-O-sulfotransferase 3A1	0.22
DAB1	Dab, reelin signal transducer, homolog 1 (Drosophila)	0.22
CELF2	CUGBP, Elav-like family member 2	0.22
LPPR5	Lipid phosphate phosphatase-related protein type 5	0.22
ACIN1	apoptotic chromatin condensation inducer 1	0.22
HIAT1	hippocampus abundant transcript 1	0.22
UEVLD	UEV and lactate/malate dehyrogenase domains	0.21
NKX2-2	NK2 homeobox 2	0.21
C15orf61	chromosome 15 open reading frame 61	0.21
LLPH	LLP homolog, long-term synaptic facilitation (Aplysia)	0.21
BTG1	B-cell translocation gene 1, anti-proliferative	0.21
GAREM	GRB2 associated, regulator of MAPK1	0.21
KATNAL1	katanin p60 subunit A-like 1	0.21
WHSC1L1	Wolf-Hirschhorn syndrome candidate 1-like 1	0.21
TROAP	trophinin associated protein	0.21
SHISA6	shisa family member 6	0.21
EIF4E	eukaryotic translation initiation factor 4E	0.21
TRPC4	transient receptor potential cation channel, subfamily C, member 4	0.21
STRBP	spermatid perinuclear RNA binding protein	0.21
UGDH	UDP-glucose 6-dehydrogenase	0.21
NUBP1	nucleotide binding protein 1	0.21
RNF13	ring finger protein 13	0.2
MAGOHB	mago-nashi homolog B (Drosophila)	0.2
CDH19	cadherin 19, type 2	0.2
FAM129B	family with sequence similarity 129, member B	0.2
BCL6	B-cell CLL/lymphoma 6	0.2
PDS5A	PDS5, regulator of cohesion maintenance, homolog A (S. cerevisiae)	0.2
REV3L	REV3-like, polymerase (DNA directed), zeta, catalytic subunit	0.2
FSTL4	follistatin-like 4	0.2
CASP9	caspase 9, apoptosis-related cysteine peptidase	0.2
BTG2	BTG family, member 2	0.2
FNBP4	formin binding protein 4	0.2
RASSF3	Ras association (RalGDS/AF-6) domain family member 3	0.2
WDR82	WD repeat domain 82	0.2
FAM216B	family with sequence similarity 216, member B	0.18
C11orf82	chromosome 11 open reading frame 82	0.18
COQ2	coenzyme Q2 4-hydroxybenzoate polyprenyltransferase	0.17
TSKU	tsukushi, small leucine rich proteoglycan	0.15
ACVRL1	activin A receptor type II-like 1	0.15
TCF7L1	transcription factor 7-like 1 (T-cell specific, HMG-box)	0.15
DPF3	D4, zinc and double PHD fingers, family 3	0.14
POC1B-GALNT4	POC1B-GALNT4 readthrough	0.14
UBASH3B	ubiquitin associated and SH3 domain containing B	0.14
CYBRD1	cytochrome b reductase 1	0.14
ESR1	estrogen receptor 1	0.13
COL4A1	collagen, type IV, alpha 1	0.13
STK11IP	serine/threonine kinase 11 interacting protein	0.12
ZSCAN25	zinc finger and SCAN domain containing 25	0.12
SLC7A2	solute carrier family 7 (cationic amino acid transporter, y+ system), member 2	0.12
TRPS1	trichorhinophalangeal syndrome I	0.12
PLCXD3	phosphatidylinositol-specific phospholipase C, X domain containing 3	0.12
ZNF805	zinc finger protein 805	0.12
GPR157	G protein-coupled receptor 157	0.11
KLHL36	kelch-like family member 36	0.11
TGFBRAP1	transforming growth factor, beta receptor associated protein 1	0.11
DNAJC15	DnaJ (Hsp40) homolog, subfamily C, member 15	0.1
CAPN7	calpain 7	0.1
VAV2	vav 2 guanine nucleotide exchange factor	< 0.1
FAM177A1	family with sequence similarity 177, member A1	< 0.1
AKAP9	A kinase (PRKA) anchor protein 9	< 0.1
CDCA7	cell division cycle associated 7	< 0.1
DOK6	docking protein 6	< 0.1
LYSMD3	LysM, putative peptidoglycan-binding, domain containing 3	< 0.1
AK4	adenylate kinase 4	< 0.1
PLS1	plastin 1	< 0.1
MAK16	MAK16 homolog (S. cerevisiae)	< 0.1
MKLN1	muskelin 1, intracellular mediator containing kelch motifs	< 0.1
FYN	FYN oncogene related to SRC, FGR, YES	< 0.1
SLC2A8	solute carrier family 2 (facilitated glucose transporter), member 8	< 0.1
VWA7	von Willebrand factor A domain containing 7	< 0.1
CTDSPL	CTD (carboxy-terminal domain, RNA polymerase II, polypeptide A) small phosphatase-like	< 0.1
LRRC20	leucine rich repeat containing 20	< 0.1
PLSCR4	phospholipid scramblase 4	< 0.1
FBXO39	F-box protein 39	< 0.1
FIBIN	fin bud initiation factor homolog (zebrafish)	< 0.1
ZFYVE16	zinc finger, FYVE domain containing 16	< 0.1
TPRG1L	tumor protein p63 regulated 1-like	< 0.1
POFUT1	protein O-fucosyltransferase 1	< 0.1
URGCP	upregulator of cell proliferation	< 0.1
CMTM4	CKLF-like MARVEL transmembrane domain containing 4	< 0.1
IPO9	importin 9	< 0.1
FOXK2	forkhead box K2	< 0.1
CXorf56	chromosome X open reading frame 56	< 0.1
PPARA	peroxisome proliferator-activated receptor alpha	< 0.1
MAPK1IP1L	mitogen-activated protein kinase 1 interacting protein 1-like	< 0.1
AJAP1	adherens junctions associated protein 1	< 0.1
OPCML	opioid binding protein/cell adhesion molecule-like	< 0.1
RBM24	RNA binding motif protein 24	< 0.1
COX8C	cytochrome c oxidase subunit VIIIC	< 0.1
CMKLR1	chemokine-like receptor 1	< 0.1
STARD4	StAR-related lipid transfer (START) domain containing 4	< 0.1
FAM222B	family with sequence similarity 222, member B	< 0.1
GINS1	GINS complex subunit 1 (Psf1 homolog)	< 0.1
UCP3	uncoupling protein 3 (mitochondrial, proton carrier)	< 0.1
SH2D5	SH2 domain containing 5	< 0.1
KRT81	keratin 81	< 0.1
ZNF25	zinc finger protein 25	< 0.1
SLC35F3	solute carrier family 35, member F3	< 0.1
GCNT4	glucosaminyl (N-acetyl) transferase 4, core 2	< 0.1
CANT1	calcium activated nucleotidase 1	< 0.1
SETD7	SET domain containing (lysine methyltransferase) 7	< 0.1
EDA2R	ectodysplasin A2 receptor	< 0.1
NDEL1	nudE neurodevelopment protein 1-like 1	< 0.1
RGS4	regulator of G-protein signaling 4	< 0.1
TMEM231	transmembrane protein 231	< 0.1
PDE1B	phosphodiesterase 1B, calmodulin-dependent	< 0.1
TBC1D2	TBC1 domain family, member 2	< 0.1
DPP3	dipeptidyl-peptidase 3	< 0.1
ANKRD28	ankyrin repeat domain 28	< 0.1
SMAD1	SMAD family member 1	< 0.1
LYST	lysosomal trafficking regulator	< 0.1
SCN2B	sodium channel, voltage-gated, type II, beta subunit	< 0.1
ITGB6	integrin, beta 6	< 0.1
SLC25A44	solute carrier family 25, member 44	< 0.1
SLK	STE20-like kinase	< 0.1
RAPGEF5	Rap guanine nucleotide exchange factor (GEF) 5	< 0.1
DSG4	desmoglein 4	< 0.1
TSR1	TSR1, 20S rRNA accumulation, homolog (S. cerevisiae)	< 0.1
RHO	rhodopsin	< 0.1
ARHGEF7	Rho guanine nucleotide exchange factor (GEF) 7	< 0.1
NBEAL2	neurobeachin-like 2	< 0.1
ZNF74	zinc finger protein 74	< 0.1
MED6	mediator complex subunit 6	< 0.1
TTC7A	tetratricopeptide repeat domain 7A	< 0.1
PPP4R1L	protein phosphatase 4, regulatory subunit 1-like	< 0.1
PPP1R3G	protein phosphatase 1, regulatory subunit 3G	< 0.1
CHD2	chromodomain helicase DNA binding protein 2	< 0.1
FAM160B2	family with sequence similarity 160, member B2	< 0.1
TMTC1	transmembrane and tetratricopeptide repeat containing 1	< 0.1
TIMM8B	translocase of inner mitochondrial membrane 8 homolog B (yeast)	< 0.1
CDK6	cyclin-dependent kinase 6	< 0.1
AHRR	aryl-hydrocarbon receptor repressor	< 0.1
PPP6R1	protein phosphatase 6, regulatory subunit 1	< 0.1
TWIST1	twist basic helix-loop-helix transcription factor 1	< 0.1
EGFR	epidermal growth factor receptor	< 0.1
SLC1A2	solute carrier family 1 (glial high affinity glutamate transporter), member 2	< 0.1
EFNB1	ephrin-B1	< 0.1
MICAL3	microtubule associated monooxygenase, calponin and LIM domain containing 3	< 0.1
PSEN1	presenilin 1	< 0.1
DGKQ	diacylglycerol kinase, theta 110kDa	< 0.1
SYNE2	spectrin repeat containing, nuclear envelope 2	< 0.1
ASF1A	anti-silencing function 1A histone chaperone	< 0.1
SLC38A1	solute carrier family 38, member 1	< 0.1
SYNCRIP	synaptotagmin binding, cytoplasmic RNA interacting protein	< 0.1
PDPR	pyruvate dehydrogenase phosphatase regulatory subunit	< 0.1
ANKH	ANKH inorganic pyrophosphate transport regulator	< 0.1
VPS13A	vacuolar protein sorting 13 homolog A (S. cerevisiae)	< 0.1
BAG2	BCL2-associated athanogene 2	< 0.1
MALSU1	mitochondrial assembly of ribosomal large subunit 1	< 0.1
ACSF2	acyl-CoA synthetase family member 2	< 0.1
COL19A1	collagen, type XIX, alpha 1	< 0.1
TLR4	toll-like receptor 4	< 0.1
MARCH4	membrane-associated ring finger (C3HC4) 4, E3 ubiquitin protein ligase	ORF
TRIP10	thyroid hormone receptor interactor 10	ORF
DAZAP2	DAZ associated protein 2	ORF
PARP6	poly (ADP-ribose) polymerase family, member 6	ORF
PAF1	Paf1, RNA polymerase II associated factor, homolog (S. cerevisiae)	ORF
CNN1	calponin 1, basic, smooth muscle	ORF
CDCA3	cell division cycle associated 3	ORF
AL163636.6	Homo sapiens ribonuclease, RNase A family, 4 (RNASE4), transcript variant 4, mRNA.	ORF
GRIK1-AS2	GRIK1 antisense RNA 2	ORF
LAMTOR1	late endosomal/lysosomal adaptor, MAPK and MTOR activator 1	ORF
KCNRG	potassium channel regulator	ORF
ERMP1	endoplasmic reticulum metallopeptidase 1	ORF
ZBTB44	zinc finger and BTB domain containing 44	ORF
PALLD	palladin, cytoskeletal associated protein	ORF
